# Supplementary material for: ScRNA-Seq Analyses Define the Role of GATA3 in iNKT Cell Effector Lineage Differentiation
Source: Cells. 2024 Jun 20;13(12):1073. doi: 10.3390/cells13121073 (PMC11201670; doi:10.3390/cells13121073)
Supplement: Supplementary file 1 [file cells-13-01073-s001.zip]

Archive with 1 entries (1 files):
- cells-3044601-supplementary.pdf
